# Supplementary material for: ﻿Colletotrichumchinense sp. nov. from Yuccagloriosa and C.quercicola sp. nov. from Quercusvariabilis in China
Source: MycoKeys. 2022 Sep 26;93:1–21. doi: 10.3897/mycokeys.93.89209 (PMC9849078; doi:10.3897/mycokeys.93.89209)
Supplement: XML Treatment for Colletotrichum quercicola [file mycokeys.93.89209-treatment2.xml]

<!DOCTYPE tp:taxon-treatment
  PUBLIC "-//TaxonX//DTD Taxonomic Treatment Publishing DTD v0 20100105//EN" "tax-treatment-NSO.dtd">
<tp:taxon-treatment xmlns:tp="http://www.plazi.org/taxpub"><tp:treatment-meta><kwd-group><label>Taxon classification</label><kwd>
                <named-content content-type="kingdom">Fungi</named-content>
              </kwd><kwd>
                <named-content content-type="order">Glomerellales</named-content>
              </kwd><kwd>
                <named-content content-type="family">Glomerellaceae</named-content>
              </kwd></kwd-group><mixed-citation publication-type="journal"><person-group><name><surname>Wang</surname><given-names>Cheng-Bin</given-names></name><name><surname>Jiang</surname><given-names>Ning</given-names></name><name><surname>Xue</surname><given-names>Han</given-names></name><name><surname>Piao</surname><given-names>Chun-Gen</given-names></name><name><surname>Li</surname><given-names>Yong</given-names></name></person-group><article-title>﻿<italic><tp:taxon-name><tp:taxon-name-part taxon-name-part-type="genus" reg="Colletotrichum">Colletotrichum</tp:taxon-name-part><tp:taxon-name-part taxon-name-part-type="species" reg="chinense">chinense</tp:taxon-name-part></tp:taxon-name></italic> sp. nov. from <italic><tp:taxon-name><tp:taxon-name-part taxon-name-part-type="genus" reg="Yucca">Yucca</tp:taxon-name-part><tp:taxon-name-part taxon-name-part-type="species" reg="gloriosa">gloriosa</tp:taxon-name-part></tp:taxon-name></italic> and <italic><tp:taxon-name><tp:taxon-name-part taxon-name-part-type="genus" reg="Colletotrichum">C.</tp:taxon-name-part><tp:taxon-name-part taxon-name-part-type="species" reg="quercicola">quercicola</tp:taxon-name-part></tp:taxon-name></italic> sp. nov. from <italic><tp:taxon-name><tp:taxon-name-part taxon-name-part-type="genus" reg="Quercus">Quercus</tp:taxon-name-part><tp:taxon-name-part taxon-name-part-type="species" reg="variabilis">variabilis</tp:taxon-name-part></tp:taxon-name></italic> in China</article-title><source>MycoKeys</source><day>26</day><month>09</month><year>2022</year><volume>93</volume><fpage>1</fpage><lpage>21</lpage><pub-id pub-id-type="doi">10.3897/mycokeys.93.89209</pub-id></mixed-citation></tp:treatment-meta><tp:nomenclature><label>﻿</label><tp:taxon-name>
              <object-id xmlns:xlink="http://www.w3.org/1999/xlink" content-type="arpha" xlink:type="simple">501CB79A-1ECF-58CD-9D64-E6256D0FBB2A</object-id>
              <tp:taxon-name-part taxon-name-part-type="genus" reg="Colletotrichum">Colletotrichum</tp:taxon-name-part>
              <tp:taxon-name-part taxon-name-part-type="species" reg="quercicola">quercicola</tp:taxon-name-part>
            </tp:taxon-name><tp:taxon-authority>Ning Jiang &amp; C.B. Wang</tp:taxon-authority><tp:taxon-status xmlns:xlink="http://www.w3.org/1999/xlink" xlink:type="simple">sp. nov.</tp:taxon-status><xref ref-type="fig" rid="F4">Fig. 4</xref></tp:nomenclature><tp:treatment-sec sec-type="etymology" id="SECID0EHPDI"><title>Etymology.</title><p>Referring to the host genus, <italic><tp:taxon-name><tp:taxon-name-part taxon-name-part-type="genus" reg="Quercus">Quercus</tp:taxon-name-part></tp:taxon-name></italic>.</p></tp:treatment-sec><tp:treatment-sec sec-type="description" id="SECID0EUPDI"><title>Description.</title><p><bold><italic>Sexual morph</italic></bold> not observed. <bold><italic>Asexual morph</italic></bold> developed on <abbrev xmlns:xlink="http://www.w3.org/1999/xlink" xlink:title="potato dextrose agar" id="ABBRID0ECQDI" xlink:type="simple">PDA</abbrev>. <bold><italic>Chlamydospores</italic></bold> not observed. <bold><italic>Conidiomata</italic></bold> acervular, abundant, globose to pulvinate, 200–400 μm diam. <bold><italic>Conidiophores</italic></bold>, hyaline, branched, smooth-walled, up to 50 μm long. <italic>Setae</italic> medium brown, smooth-walled, 60–145 μm long, 1–3-septate. <bold><italic>Conidiogenous cells</italic></bold> 6–18 × 3–7 µm (<italic>x</italic>– = 7.9 ± 3.6 × 4 ± 1.2 µm, n = 20), hyaline, smooth-walled, cylindrical to elongate ampulliform. <bold><italic>Conidia</italic></bold> 14.5–23 × 3–5 µm (<italic>x</italic>– = 17 ± 1.7 × 3.9 ± 0.5 μm, n = 50), L/W ratio =4–5, hyaline, smooth-walled, fusiform, straight to slightly curved with both ends rounded or one end round and the other truncate. <bold><italic>Appressoria</italic></bold> 6–11 × 4–8 µm (<italic>x</italic>– = 8.4 ± 1.4× 5 ± 1 μm, n = 50), L/W ratio = 1.5–2, single, medium brown, smooth-walled, subglobose, ovate to broadly elliptical in outline.</p></tp:treatment-sec><tp:treatment-sec sec-type="description" id="SECID0EARDI"><title>Culture characters.</title><p>Colonies on <abbrev xmlns:xlink="http://www.w3.org/1999/xlink" xlink:title="potato dextrose agar" id="ABBRID0EGRDI" xlink:type="simple">PDA</abbrev> flat, with moderate aerial mycelium, margin white to light gray, gray to brown in the center, reaching 46–50 mm diam in 7 days at 25 °C. Colonies on <abbrev xmlns:xlink="http://www.w3.org/1999/xlink" xlink:title="malt extract agar" id="ABBRID0EKRDI" xlink:type="simple">MEA</abbrev> flat, covered by white aerial mycelium, white margin and light orange in the center, reaching 30–35 mm diam after 7 days at 25 °C. Colonies on <abbrev xmlns:xlink="http://www.w3.org/1999/xlink" xlink:title="synthetic low-nutrient agar" id="ABBRID0EORDI" xlink:type="simple">SNA</abbrev> flat, with entire margin, covered by sparse white aerial mycelium, reaching 20 mm diam after 7 days at 25 °C.</p></tp:treatment-sec><tp:treatment-sec sec-type="material" id="SECID0ESRDI"><title>Specimens examined.</title><p>China, Shaanxi Province, Foping County, Dongshan Park, isolated from leaf spot of <italic><tp:taxon-name><tp:taxon-name-part taxon-name-part-type="genus" reg="Quercus">Quercus</tp:taxon-name-part><tp:taxon-name-part taxon-name-part-type="species" reg="variabilis">variabilis</tp:taxon-name-part></tp:taxon-name></italic> Bl., <italic>Yong Li</italic>, 11 September 2019 (holotype CAF800057; ex-type living culture: <abbrev xmlns:xlink="http://www.w3.org/1999/xlink" xlink:title="China Forestry Culture Collection Center" id="ABBRID0EFSDI" xlink:type="simple">CFCC</abbrev> 54457); <italic>Ibid</italic> (living culture: <abbrev xmlns:xlink="http://www.w3.org/1999/xlink" xlink:title="China Forestry Culture Collection Center" id="ABBRID0ELSDI" xlink:type="simple">CFCC</abbrev> 57507).</p></tp:treatment-sec><tp:treatment-sec sec-type="notes" id="SECID0EPSDI"><title>Notes.</title><p>Four <italic><tp:taxon-name><tp:taxon-name-part taxon-name-part-type="genus" reg="Colletotrichum">Colletotrichum</tp:taxon-name-part></tp:taxon-name></italic> species are presently known to occur on <italic><tp:taxon-name><tp:taxon-name-part taxon-name-part-type="genus" reg="Quercus">Quercus</tp:taxon-name-part></tp:taxon-name></italic> hosts, <italic>viz. C. clidemiae</italic>, <italic><tp:taxon-name><tp:taxon-name-part taxon-name-part-type="genus" reg="Colletotrichum">C.</tp:taxon-name-part><tp:taxon-name-part taxon-name-part-type="species" reg="gloeosporioides">gloeosporioides</tp:taxon-name-part></tp:taxon-name></italic>, <italic><tp:taxon-name><tp:taxon-name-part taxon-name-part-type="genus" reg="Colletotrichum">C.</tp:taxon-name-part><tp:taxon-name-part taxon-name-part-type="species" reg="karstii">karstii</tp:taxon-name-part></tp:taxon-name></italic> and <italic><tp:taxon-name><tp:taxon-name-part taxon-name-part-type="genus" reg="Colletotrichum">C.</tp:taxon-name-part><tp:taxon-name-part taxon-name-part-type="species" reg="theobromicola">theobromicola</tp:taxon-name-part></tp:taxon-name></italic> (<xref ref-type="bibr" rid="B59">Weir et al. 2012</xref>; <xref ref-type="bibr" rid="B37">Liu et al. 2021</xref>). <italic><tp:taxon-name><tp:taxon-name-part taxon-name-part-type="genus" reg="Colletotrichum">Colletotrichum</tp:taxon-name-part><tp:taxon-name-part taxon-name-part-type="species" reg="quercicola">quercicola</tp:taxon-name-part></tp:taxon-name></italic> can be distinguished from those species based on any of the loci (<abbrev xmlns:xlink="http://www.w3.org/1999/xlink" xlink:title="internal transcribed spacer" id="ABBRID0EZUDI" xlink:type="simple">ITS</abbrev>, <italic><abbrev xmlns:xlink="http://www.w3.org/1999/xlink" xlink:title="glyceraldehyde-3-phosphate dehydrogenase" id="ABBRID0E5UDI" xlink:type="simple">gapdh</abbrev></italic>, <italic><abbrev xmlns:xlink="http://www.w3.org/1999/xlink" xlink:title="chitin synthase 1" id="ABBRID0EDVDI" xlink:type="simple">chs-1</abbrev></italic>, <italic><abbrev xmlns:xlink="http://www.w3.org/1999/xlink" xlink:title="actin" id="ABBRID0EIVDI" xlink:type="simple">act</abbrev></italic> and <italic><abbrev xmlns:xlink="http://www.w3.org/1999/xlink" xlink:title="beta-tubulin" id="ABBRID0ENVDI" xlink:type="simple">tub2</abbrev></italic>) and the fusiform conidia. <italic><tp:taxon-name><tp:taxon-name-part taxon-name-part-type="genus" reg="Colletotrichum">Colletotrichum</tp:taxon-name-part><tp:taxon-name-part taxon-name-part-type="species" reg="quercicola">quercicola</tp:taxon-name-part></tp:taxon-name></italic> is a member of the <tp:taxon-name><tp:taxon-name-part taxon-name-part-type="genus" reg="Colletotrichum"/><tp:taxon-name-part taxon-name-part-type="species" reg="destructivum">destructivum</tp:taxon-name-part></tp:taxon-name> species complex and near to <italic><tp:taxon-name><tp:taxon-name-part taxon-name-part-type="genus" reg="Colletotrichum">C.</tp:taxon-name-part><tp:taxon-name-part taxon-name-part-type="species" reg="tanaceti">tanaceti.</tp:taxon-name-part></tp:taxon-name></italic> Phylogenetically, this species can be distinguished from <italic><tp:taxon-name><tp:taxon-name-part taxon-name-part-type="genus" reg="Colletotrichum">C.</tp:taxon-name-part><tp:taxon-name-part taxon-name-part-type="species" reg="tanaceti">tanaceti</tp:taxon-name-part></tp:taxon-name></italic><abbrev xmlns:xlink="http://www.w3.org/1999/xlink" content-type="institution" xlink:title="Culture collection of the Centraalbureau voor Schimmelcultures, Fungal Biodiversity Centre, Utrecht, The Netherlands" id="ABBRID0E2WDI" xlink:type="simple">CBS</abbrev> 132693 by 88 nucleotide differences in concatenated alignment (20/560 in <abbrev xmlns:xlink="http://www.w3.org/1999/xlink" xlink:title="internal transcribed spacer" id="ABBRID0EAXDI" xlink:type="simple">ITS</abbrev>, 14/274 in <italic><abbrev xmlns:xlink="http://www.w3.org/1999/xlink" xlink:title="actin" id="ABBRID0EFXDI" xlink:type="simple">act</abbrev></italic>, 2/280 in <italic><abbrev xmlns:xlink="http://www.w3.org/1999/xlink" xlink:title="chitin synthase 1" id="ABBRID0EKXDI" xlink:type="simple">chs-1</abbrev></italic>, 17/236 in <italic><abbrev xmlns:xlink="http://www.w3.org/1999/xlink" xlink:title="glyceraldehyde-3-phosphate dehydrogenase" id="ABBRID0EPXDI" xlink:type="simple">gapdh</abbrev></italic>, and 33/525 in <italic><abbrev xmlns:xlink="http://www.w3.org/1999/xlink" xlink:title="beta-tubulin" id="ABBRID0EUXDI" xlink:type="simple">tub2</abbrev></italic>) (<xref ref-type="bibr" rid="B17">Damm et al. 2014</xref>). Morphologically, <italic><tp:taxon-name><tp:taxon-name-part taxon-name-part-type="genus" reg="Colletotrichum">C.</tp:taxon-name-part><tp:taxon-name-part taxon-name-part-type="species" reg="quercicola">quercicola</tp:taxon-name-part></tp:taxon-name></italic><abbrev xmlns:xlink="http://www.w3.org/1999/xlink" xlink:title="China Forestry Culture Collection Center" id="ABBRID0EHYDI" xlink:type="simple">CFCC</abbrev> 54457 conidia are straight to slightly curved, differing from distinctly curved conidia in <italic><tp:taxon-name><tp:taxon-name-part taxon-name-part-type="genus" reg="Colletotrichum">C.</tp:taxon-name-part><tp:taxon-name-part taxon-name-part-type="species" reg="tanaceti">tanaceti</tp:taxon-name-part></tp:taxon-name></italic><abbrev xmlns:xlink="http://www.w3.org/1999/xlink" content-type="institution" xlink:title="Culture collection of the Centraalbureau voor Schimmelcultures, Fungal Biodiversity Centre, Utrecht, The Netherlands" id="ABBRID0EWYDI" xlink:type="simple">CBS</abbrev> 132693 (<xref ref-type="bibr" rid="B17">Damm et al. 2014</xref>).</p><fig id="F4" position="float" orientation="portrait"><object-id xmlns:xlink="http://www.w3.org/1999/xlink" content-type="doi" xlink:type="simple">10.3897/mycokeys.93.89209.figure4</object-id><object-id xmlns:xlink="http://www.w3.org/1999/xlink" content-type="arpha" xlink:type="simple">5C0D9B1F-F33E-5CAF-8F52-C1B99FCF0972</object-id><label>Figure 4.</label><caption><p><italic><tp:taxon-name><tp:taxon-name-part taxon-name-part-type="genus" reg="Colletotrichum">Colletotrichum</tp:taxon-name-part><tp:taxon-name-part taxon-name-part-type="species" reg="quercicola">quercicola</tp:taxon-name-part></tp:taxon-name></italic> (<abbrev xmlns:xlink="http://www.w3.org/1999/xlink" xlink:title="China Forestry Culture Collection Center" id="ABBRID0ESZDI" xlink:type="simple">CFCC</abbrev> 54457; ex-type) <bold>A</bold> colony on <abbrev xmlns:xlink="http://www.w3.org/1999/xlink" xlink:title="potato dextrose agar" id="ABBRID0EYZDI" xlink:type="simple">PDA</abbrev><bold>B</bold> colony on <abbrev xmlns:xlink="http://www.w3.org/1999/xlink" xlink:title="malt extract agar" id="ABBRID0E5ZDI" xlink:type="simple">MEA</abbrev><bold>C</bold> colony on <abbrev xmlns:xlink="http://www.w3.org/1999/xlink" xlink:title="synthetic low-nutrient agar" id="ABBRID0EE1DI" xlink:type="simple">SNA</abbrev><bold>D</bold> conidiomata formed in <abbrev xmlns:xlink="http://www.w3.org/1999/xlink" xlink:title="potato dextrose agar" id="ABBRID0EK1DI" xlink:type="simple">PDA</abbrev><bold>E, F</bold> conidiophores <bold>G, H</bold> conidia <bold>I</bold> appressoria were producing using a slide culture technique <bold>E–H</bold> from <abbrev xmlns:xlink="http://www.w3.org/1999/xlink" xlink:title="potato dextrose agar" id="ABBRID0EW1DI" xlink:type="simple">PDA</abbrev>. Scale bars: 200 µm (<bold>D</bold>); 50 µm (<bold>E</bold>); 20 µm (<bold>F</bold>); 10 µm (<bold>G–I</bold>).</p></caption><graphic xmlns:xlink="http://www.w3.org/1999/xlink" xlink:href="mycokeys-93-001-g004.jpg" position="float" orientation="portrait" xlink:type="simple" id="oo_749210.jpg"><uri content-type="original_file" xlink:type="simple">https://binary.pensoft.net/fig/749210</uri></graphic></fig></tp:treatment-sec><ref-list><ref id="B59"><mixed-citation xmlns:xlink="http://www.w3.org/1999/xlink" xlink:type="simple"><person-group><name name-style="western"><surname>Weir</surname><given-names>BS</given-names></name><name name-style="western"><surname>Johnston</surname><given-names>PR</given-names></name><name name-style="western"><surname>Damm</surname><given-names>U</given-names></name></person-group> (<year>2012</year>) <article-title>The <italic><tp:taxon-name><tp:taxon-name-part taxon-name-part-type="genus">Colletotrichum</tp:taxon-name-part><tp:taxon-name-part taxon-name-part-type="species">gloeosporioides</tp:taxon-name-part></tp:taxon-name></italic> species complex.</article-title><source>Studies in Mycology</source><volume>73</volume>: <fpage>115</fpage>–<lpage>180</lpage>. <ext-link xlink:href="10.3114/sim0011" ext-link-type="doi" xlink:type="simple">https://doi.org/10.3114/sim0011</ext-link></mixed-citation></ref><ref id="B37"><mixed-citation xmlns:xlink="http://www.w3.org/1999/xlink" xlink:type="simple"><person-group><name name-style="western"><surname>Liu</surname><given-names>L</given-names></name><name name-style="western"><surname>Zhang</surname><given-names>YJ</given-names></name><name name-style="western"><surname>Guo</surname><given-names>LZ</given-names></name><name name-style="western"><surname>Xu</surname><given-names>LL</given-names></name></person-group> (<year>2021</year>) <article-title>First report of <italic><tp:taxon-name><tp:taxon-name-part taxon-name-part-type="genus">Colletotrichum</tp:taxon-name-part><tp:taxon-name-part taxon-name-part-type="species">gloeosporioides</tp:taxon-name-part></tp:taxon-name></italic> causing leaf spot on <italic><tp:taxon-name><tp:taxon-name-part taxon-name-part-type="genus">Cyclobalanopsis</tp:taxon-name-part><tp:taxon-name-part taxon-name-part-type="species">glauca</tp:taxon-name-part></tp:taxon-name></italic> in China.</article-title><source>Plant Disease</source><volume>105</volume>(<issue>10</issue>): <fpage>3303</fpage>. <ext-link xlink:href="10.1094/pdis-11-20-2374-pdn" ext-link-type="doi" xlink:type="simple">https://doi.org/10.1094/pdis-11-20-2374-pdn</ext-link></mixed-citation></ref><ref id="B17"><mixed-citation xmlns:xlink="http://www.w3.org/1999/xlink" xlink:type="simple"><person-group><name name-style="western"><surname>Damm</surname><given-names>U</given-names></name><name name-style="western"><surname>O’Connell</surname><given-names>RJ</given-names></name><name name-style="western"><surname>Groenewald</surname><given-names>JZ</given-names></name><name name-style="western"><surname>Crous</surname><given-names>PW</given-names></name></person-group> (<year>2014</year>) <article-title>The <italic><tp:taxon-name><tp:taxon-name-part taxon-name-part-type="genus">Colletotrichum</tp:taxon-name-part><tp:taxon-name-part taxon-name-part-type="species">destructivum</tp:taxon-name-part></tp:taxon-name></italic> species complex – hemibiotrophic pathogens of forage and field crops.</article-title><source>Studies in Mycology</source><volume>79</volume>(<issue>1</issue>): <fpage>49</fpage>–<lpage>84</lpage>. <ext-link xlink:href="10.1016/j.simyco.2014.09.003" ext-link-type="doi" xlink:type="simple">https://doi.org/10.1016/j.simyco.2014.09.003</ext-link></mixed-citation></ref></ref-list></tp:taxon-treatment>
